# Supplementary material for: Ladder Use Ability, Behavior and Exposure by Age and Gender
Source: Geriatrics (Basel). 2024 May 10;9(3):61. doi: 10.3390/geriatrics9030061 (PMC11130934; doi:10.3390/geriatrics9030061)
Supplement: Supplementary file 1 [file geriatrics-09-00061-s001.zip]

Archive with 1 entries (1 files):
- geriatrics-2958357-supplementary.pdf
